# Supplementary material for: Genetic factors affecting EBV copy number in lymphoblastoid cell lines derived from the 1000 Genome Project samples
Source: PLoS One. 2017 Jun 27;12(6):e0179446. doi: 10.1371/journal.pone.0179446 (PMC5487016; doi:10.1371/journal.pone.0179446)
Supplement: S1 Table — (XLSX) [file pone.0179446.s003.xlsx]

## Sheet: S1 table 
samples	pop	EBV load
HG00099	GBR	6.74813
HG00101	GBR	24.7259
HG00102	GBR	22.8619
HG00103	GBR	28.9777
HG00105	GBR	30.825
HG00107	GBR	43.1156
HG00108	GBR	38.2516
HG00109	GBR	76.2946
HG00114	GBR	6.91813
HG00115	GBR	25.7967
HG00118	GBR	12.4481
HG00122	GBR	17.3528
HG00123	GBR	10.4805
HG00126	GBR	10.5572
HG00136	GBR	18.7823
HG00138	GBR	22.0878
HG00146	GBR	31.8013
HG00149	GBR	49.7051
HG00151	GBR	55.1914
HG00157	GBR	52.9899
HG00158	GBR	78.9492
HG00178	FIN	28.2797
HG00182	FIN	14.5603
HG00185	FIN	30
HG00186	FIN	10.6226
HG00188	FIN	37.3041
HG00189	FIN	59.4506
HG00190	FIN	62.8084
HG00231	GBR	36.15
HG00234	GBR	29.3343
HG00239	GBR	14.8795
HG00240	GBR	29.9947
HG00242	GBR	103.567
HG00245	GBR	18.0093
HG00251	GBR	89.1491
HG00254	GBR	72.6483
HG00255	GBR	15.0148
HG00257	GBR	23.8828
HG00258	GBR	35.9724
HG00261	GBR	16.3012
HG00263	GBR	26.5113
HG00268	FIN	54.6704
HG00272	FIN	105.859
HG00273	FIN	27.0458
HG00274	FIN	21.8771
HG00275	FIN	14.881
HG00277	FIN	23.2796
HG00278	FIN	43.1038
HG00280	FIN	44.1097
HG00281	FIN	36.0825
HG00284	FIN	18.7347
HG00285	FIN	28.6332
HG00288	FIN	37.4415
HG00290	FIN	246.921
HG00306	FIN	440.5
HG00308	FIN	124.787
HG00309	FIN	40.3319
HG00315	FIN	85.0647
HG00318	FIN	33.727
HG00321	FIN	40.1651
HG00324	FIN	12.3251
HG00325	FIN	122.257
HG00326	FIN	11.2973
HG00327	FIN	22.1533
HG00328	FIN	18.5013
HG00331	FIN	15.8283
HG00337	FIN	97.6864
HG00339	FIN	36.0845
HG00341	FIN	113.829
HG00342	FIN	77.3082
HG00353	FIN	52.7286
HG00357	FIN	181.791
HG00360	FIN	41.2656
HG00361	FIN	224.064
HG00365	FIN	31.9946
HG00366	FIN	30
HG00368	FIN	62.9644
HG00369	FIN	121.099
HG00371	FIN	20.7157
HG00375	FIN	14.8712
HG00404	CHS	7.39241
HG00410	CHS	11.1406
HG00421	CHS	20.3252
HG00422	CHS	19.2488
HG00428	CHS	24.1797
HG00445	CHS	85.2723
HG00525	CHS	72.9644
HG00583	CHS	9.55708
HG00651	CHS	34.0165
HG00689	CHS	5.63235
HG00692	CHS	23.5524
HG00729	CHS	23.5622
HG00851	CDX	8.50295
HG00867	CDX	37.5499
HG00881	CDX	54.5213
HG01028	CDX	79.6271
HG01029	CDX	19.0638
HG01046	CDX	172.483
HG01113	CLM	33.1962
HG01124	CLM	15.7438
HG01131	CLM	89.9203
HG01136	CLM	91.6499
HG01149	CLM	57.8086
HG01250	CLM	6.12998
HG01375	CLM	44.877
HG01497	CLM	17.8091
HG01500	IBS	179.024
HG01503	IBS	158.901
HG01506	IBS	152.129
HG01525	IBS	32.6355
HG01527	IBS	213.821
HG01530	IBS	67.5055
HG01551	CLM	29.8592
HG01556	CLM	17.3532
HG01602	IBS	94.9686
HG01603	IBS	205.363
HG01610	IBS	129.762
HG01624	IBS	36.0773
HG01626	IBS	231.725
HG02164	CDX	443.865
HG02178	CDX	64.3418
HG02184	CDX	42.9493
HG02380	CDX	131.85
HG02384	CDX	43.6628
HG02389	CDX	42.9612
HG02390	CDX	58.3496
HG02570	GWD	23.6008
HG02573	GWD	9.0075
HG02582	GWD	59.3306
HG02588	GWD	79.8853
HG02643	GWD	29.8879
HG02666	GWD	48.8347
HG02715	GWD	10.1881
HG02811	GWD	194.61
HG02881	GWD	66.1279
HG02885	GWD	58.2705
HG02887	GWD	225.201
HG02922	ESN	22.9304
HG02944	ESN	59.9287
HG02970	ESN	20.2749
HG03007	BEB	22.5024
HG03342	ESN	20.9471
HG03382	MSL	107.105
HG03397	MSL	16.7653
HG03410	MSL	281.991
HG03449	MSL	23.3985
HG03457	MSL	15.9044
HG03470	MSL	39.7097
HG03476	MSL	46.2528
HG03514	ESN	54.2937
HG03800	BEB	20.0673
HG03803	BEB	173.051
HG03826	BEB	31.0709
HG03830	BEB	27.0745
HG03832	BEB	164.176
HG03833	BEB	57.5394
HG03902	BEB	366.067
HG03911	BEB	37.9509
HG03913	BEB	85.3988
HG03920	BEB	130.21
HG03922	BEB	16.6248
HG03926	BEB	22.2287
HG03940	BEB	62.6394
HG03941	BEB	38.9712
HG04131	BEB	26.2435
HG04140	BEB	27.2245
HG04141	BEB	60.0624
HG04144	BEB	62.6772
HG04152	BEB	44.21
HG04176	BEB	94.4304
HG04182	BEB	77.4265
HG04183	BEB	43.7649
HG04189	BEB	22.681
NA06984	CEU	223.691
NA06989	CEU	135.78
NA07000	CEU	18.046
NA07056	CEU	122.759
NA11831	CEU	53.4613
NA11843	CEU	12.1179
NA11894	CEU	141.341
NA12144	CEU	376.517
NA12716	CEU	12.6075
NA12718	CEU	39.9207
NA18595	CHB	37.9507
NA18602	CHB	12.8533
NA18629	CHB	99.2504
NA18867	YRI	37.8939
NA18956	JPT	69.871
NA18966	JPT	22.2011
NA18979	JPT	56.3202
NA18985	JPT	18.1111
NA18989	JPT	15.9955
NA18992	JPT	75.7754
NA18995	JPT	42.3608
NA18999	JPT	26.717
NA19000	JPT	125.317
NA19001	JPT	235.662
NA19002	JPT	25.2261
NA19006	JPT	25.5279
NA19019	LWK	48.9365
NA19023	LWK	39.1021
NA19025	LWK	34.8758
NA19028	LWK	25.9407
NA19031	LWK	25.4825
NA19041	LWK	41.6242
NA19070	JPT	31.15
NA19074	JPT	31.4611
NA19079	JPT	62.8985
NA19087	JPT	57.3683
NA19214	YRI	168.479
NA19239	YRI	24.9978
NA19247	YRI	44.4885
NA19404	LWK	15.0681
NA19726	MXL	7.70849
NA19731	MXL	47.2981
NA19741	MXL	87.8886
NA19756	MXL	9.79762
NA19783	MXL	22.8646
NA19818	ASW	203.6
NA20346	ASW	40.8719
NA20536	TSI	46.0786
NA20540	TSI	45.0143
NA20543	TSI	37.0149
NA20581	TSI	23.5276
NA20752	TSI	37.0292
NA20753	TSI	29.9158
NA20756	TSI	50.5788
NA20757	TSI	36.5995
NA20758	TSI	133.554
NA20847	GIH	75.5236
NA20911	GIH	23.5929
NA21091	GIH	9.75336
HG00096	GBR	9.28976
HG00097	GBR	40.5696
HG01465	CLM	12.7899
HG00100	GBR	18.0367
HG01474	CLM	37.0848
HG01479	CLM	37.4641
HG01485	CLM	16.4529
HG01486	CLM	65.1682
HG00106	GBR	13.6792
HG01489	CLM	8.13359
HG01491	CLM	20.9668
HG01492	CLM	37.2584
HG00110	GBR	44.7689
HG00111	GBR	39.4744
HG00112	GBR	18.9215
HG00113	GBR	37.6368
HG03166	ESN	218.979
HG01501	IBS	140.081
HG00116	GBR	86.5624
HG00117	GBR	37.5451
HG03175	ESN	22.3231
HG00119	GBR	22.3611
HG00120	GBR	17.1745
HG00121	GBR	26.9907
HG01512	IBS	123.787
HG01513	IBS	123.425
HG00125	GBR	8.68512
HG01516	IBS	21.6368
HG00127	GBR	5.07975
HG00128	GBR	14.118
HG00129	GBR	35.1807
HG00130	GBR	33.0404
HG00132	GBR	22.4149
HG00133	GBR	33.8565
HG03246	GWD	79.2193
HG00137	GBR	6.4
HG03258	GWD	17.9403
HG00139	GBR	17.5597
HG00140	GBR	76.7361
HG00141	GBR	14.5444
HG00142	GBR	62.3893
HG00143	GBR	24.1664
HG00145	GBR	166.837
HG03291	ESN	32.2978
HG00148	GBR	8.82277
HG01605	IBS	31.8265
HG00150	GBR	31.8997
HG01607	IBS	46.0088
HG00154	GBR	29.3558
HG00155	GBR	118.073
HG01612	IBS	215.333
HG01613	IBS	71.3103
HG00159	GBR	22.4381
HG00160	GBR	15.1912
HG00171	FIN	22.2245
HG00173	FIN	29.515
HG00174	FIN	24.2102
HG00176	FIN	20.2564
HG00177	FIN	49.5241
HG03366	ESN	11.9381
HG00179	FIN	36.1734
HG00180	FIN	19.4218
HG00181	FIN	29.0904
HG01632	IBS	101.606
HG00183	FIN	25.3746
HG01669	IBS	80.6513
HG01670	IBS	43.5466
HG00187	FIN	37.812
HG01673	IBS	151.57
HG01675	IBS	104.108
HG01676	IBS	9.03846
HG01678	IBS	30.8777
HG00232	GBR	21.6324
HG00233	GBR	20.6542
HG01682	IBS	166.827
HG00235	GBR	19.0259
HG00236	GBR	21.2222
HG00237	GBR	16.7518
HG00238	GBR	59.1278
HG01695	IBS	142.444
HG01697	IBS	92.3801
HG01699	IBS	90.2949
HG00243	GBR	17.5142
HG00244	GBR	18.5062
HG01704	IBS	198.115
HG00246	GBR	37.4252
HG00250	GBR	56.5847
HG01708	IBS	154.122
HG00252	GBR	38.2707
HG00253	GBR	81.4531
HG01746	IBS	113.03
HG01747	IBS	82.2433
HG00256	GBR	28.8529
HG01757	IBS	37.6419
HG01761	IBS	67.3992
HG00259	GBR	25.9586
HG00260	GBR	25.8962
HG01766	IBS	194.9
HG00262	GBR	115.172
HG01768	IBS	54.688
HG00264	GBR	31.6968
HG00265	GBR	20.24
HG00266	FIN	7.37968
HG00267	FIN	35.3661
HG01776	IBS	635.838
HG00269	FIN	59.3895
HG00271	FIN	38.9892
HG01781	IBS	221.795
HG01783	IBS	167.216
HG01784	IBS	90.9448
HG01785	IBS	83.5163
HG00276	FIN	12.6667
HG01789	GBR	33.7578
HG01790	GBR	7.89824
HG01791	GBR	16.9883
HG01794	CDX	49.1284
HG00282	FIN	25.1077
HG01796	CDX	155.471
HG01797	CDX	37.3777
HG01798	CDX	50.3901
HG01799	CDX	65.2414
HG00304	FIN	44.9713
HG01801	CDX	32.1909
HG01802	CDX	110.53
HG01804	CDX	42.9236
HG00310	FIN	27.9071
HG00311	FIN	51.1815
HG00313	FIN	46.3019
HG01808	CDX	49.7663
HG01809	CDX	32.0267
HG00319	FIN	38.7525
HG00320	FIN	37.3674
HG01812	CDX	111.516
HG00323	FIN	21.6721
HG01815	CDX	99.1346
HG01816	CDX	46.7744
HG01817	CDX	62.191
HG02151	CDX	30.6552
HG02152	CDX	27.345
HG00329	FIN	23.6208
HG00330	FIN	16.4611
HG02155	CDX	28.0083
HG00332	FIN	36.9182
HG00334	FIN	8.36439
HG00335	FIN	56
HG02166	CDX	112.268
HG00338	FIN	24.8396
HG02179	CDX	31.0676
HG02180	CDX	21.493
HG02181	CDX	58.2732
HG00343	FIN	28.4514
HG00344	FIN	31.6566
HG00345	FIN	55.4649
HG00346	FIN	37.8586
HG00349	FIN	93.2453
HG00350	FIN	51.3107
HG00351	FIN	31.6367
HG02215	GBR	9.7
HG00355	FIN	141.307
HG00356	FIN	35.7421
HG02221	IBS	555.917
HG00358	FIN	28.8851
HG02224	IBS	69.3003
HG02230	IBS	38.8914
HG00362	FIN	20.8702
HG00364	FIN	25.3838
HG02233	IBS	89.1207
HG02235	IBS	481.95
HG00367	FIN	24.8981
HG02238	IBS	30.4156
HG02239	IBS	45.325
HG02250	CDX	23.0165
HG00372	FIN	75.3398
HG00373	FIN	72.6816
HG02355	CDX	46.5178
HG00376	FIN	59.5086
HG00378	FIN	30.3462
HG00379	FIN	25.6288
HG00380	FIN	69.389
HG00381	FIN	70.7767
HG00384	FIN	82.3093
HG00403	CHS	7.31408
HG02375	CDX	75.5848
HG00406	CHS	9.4975
HG00407	CHS	40.1254
HG00409	CHS	59.7486
HG02383	CDX	34.607
HG00419	CHS	27.8735
HG02385	CDX	34.6667
HG02386	CDX	64.673
HG04180	BEB	16.302
HG00437	CHS	22.7121
HG00442	CHS	10.2916
HG02392	CDX	55.7626
HG00446	CHS	18.4444
HG00448	CHS	12.6479
HG00449	CHS	9.49074
HG00451	CHS	14.5214
HG00452	CHS	20.9736
HG00457	CHS	25.2881
HG00458	CHS	40.3717
HG00472	CHS	50.9935
HG00473	CHS	47.8121
HG00475	CHS	63.9049
HG00476	CHS	52.4466
HG00478	CHS	45.8373
HG00479	CHS	23.0261
HG00500	CHS	12.5485
HG02465	GWD	14.8401
HG00533	CHS	20.1943
HG00534	CHS	38.3047
HG00536	CHS	10.92
HG00543	CHS	53.8256
HG00556	CHS	10.7404
HG00557	CHS	21.8245
HG00559	CHS	29.2094
HG00560	CHS	24.9805
HG00565	CHS	11.6441
HG00566	CHS	19.6923
HG00580	CHS	14.2319
HG00581	CHS	17.3034
HG02594	GWD	15.3761
HG00584	CHS	55.3075
HG00589	CHS	9.91748
HG00590	CHS	26.3689
HG00592	CHS	13.3123
HG00593	CHS	30.6222
HG00595	CHS	20.8564
HG00596	CHS	13.5258
HG00598	CHS	22.1858
HG00599	CHS	34.0108
HG00607	CHS	69.515
HG00608	CHS	37.3511
HG00610	CHS	11.9241
HG00611	CHS	17.2384
HG00613	CHS	31.819
HG00614	CHS	40.9699
HG00619	CHS	43.7602
HG00620	CHS	33.6165
HG00622	CHS	54.9518
HG00623	CHS	21.9252
HG00625	CHS	14.1083
HG00626	CHS	7.06516
HG00628	CHS	5.68889
HG00629	CHS	13.5469
HG00631	CHS	5.92693
HG00632	CHS	13.1621
HG00634	CHS	4.09786
HG00650	CHS	14.7082
HG02721	GWD	68.8962
HG00653	CHS	10.2533
HG00654	CHS	22.3915
HG00656	CHS	15.0212
HG00657	CHS	27.0714
HG00662	CHS	49.4888
HG00663	CHS	6.90466
HG00671	CHS	14.4267
HG00672	CHS	14.8094
HG00674	CHS	10.5023
HG00675	CHS	13.5867
HG00683	CHS	29.5124
HG00684	CHS	20.1991
HG02808	GWD	24.0608
HG00690	CHS	27.9484
NA12546	CEU	403.833
HG00693	CHS	33.8621
HG00698	CHS	25.2196
HG00699	CHS	23.2649
HG00701	CHS	6.78061
HG00704	CHS	15.9784
HG00705	CHS	6.75381
HG00707	CHS	24.3119
HG00708	CHS	32.6545
HG00717	CHS	98.6785
HG00728	CHS	25.0196
HG02851	GWD	53.3841
HG00759	CDX	218.18
HG00766	CDX	127.025
HG00844	CDX	122.795
HG02860	GWD	12.7101
HG02861	GWD	31.9803
HG02870	GWD	20.9444
HG00956	CDX	49.8732
HG00978	CDX	30.1619
HG00982	CDX	30.345
HG02882	GWD	68.7114
HG02884	GWD	120.613
NA12830	CEU	56.6914
HG01112	CLM	24.6637
HG02888	GWD	132.435
HG01119	CLM	69.1865
HG01121	CLM	111.576
HG01122	CLM	29.5607
HG02896	GWD	21.793
HG01125	CLM	9.16749
HG01130	CLM	59.5981
HG02938	ESN	45.7329
HG01133	CLM	41.4372
HG01134	CLM	44.3551
NA18499	YRI	16.0517
HG01137	CLM	61.1015
HG01139	CLM	26.3894
HG01140	CLM	18.7955
HG01142	CLM	67.8963
HG01148	CLM	45.4527
NA18510	YRI	22.7351
HG02971	ESN	60.7888
HG01251	CLM	18.626
HG01253	CLM	83.5059
HG01254	CLM	20.192
HG01256	CLM	17.9202
HG01257	CLM	16.9418
HG01259	CLM	26.7121
HG01260	CLM	26.6162
HG01269	CLM	46.8179
HG01271	CLM	265.752
HG01272	CLM	111.762
HG01275	CLM	429.269
HG01277	CLM	37.4461
HG01280	CLM	19.0719
HG01281	CLM	36.9941
HG01284	CLM	27.8423
HG01334	GBR	9.52567
HG01341	CLM	76.5635
HG01342	CLM	36.641
HG01344	CLM	82.6364
HG01345	CLM	46.955
HG01348	CLM	34.4242
HG01350	CLM	165.029
HG01351	CLM	56.2552
HG01353	CLM	10.3792
HG01354	CLM	9.32553
HG01356	CLM	24.6523
HG01357	CLM	51.1928
HG01359	CLM	54.1383
HG01360	CLM	41.2343
HG01362	CLM	120.652
HG01363	CLM	45.9626
HG01365	CLM	78.2594
HG01366	CLM	18.6457
HG01369	CLM	34.161
HG01372	CLM	21.4618
HG01374	CLM	10.1805
HG03081	MSL	111.511
HG01377	CLM	26.2771
HG01378	CLM	17.7363
HG01383	CLM	31.0642
HG01384	CLM	14.2552
HG01389	CLM	8.85202
HG01390	CLM	5.9661
HG01431	CLM	13.1906
HG01432	CLM	129.368
HG01435	CLM	12.9217
HG01437	CLM	50.6074
HG01438	CLM	20.2006
HG01440	CLM	14.4706
HG01441	CLM	42.8615
HG01443	CLM	21.8259
HG01444	CLM	25.6162
HG01447	CLM	42.9638
HG01455	CLM	17.2714
HG01456	CLM	25.9856
HG01459	CLM	35.6135
HG01461	CLM	16.992
HG01462	CLM	25.547
HG01464	CLM	54.8206
HG03124	ESN	8.90929
HG01468	CLM	62.0299
HG03127	ESN	23.2177
HG03129	ESN	17.6759
HG03130	ESN	18.2869
HG03132	ESN	11.7766
HG01488	CLM	12.4437
HG03135	ESN	12.8575
HG03136	ESN	21.0433
HG03139	ESN	21.7868
HG01494	CLM	8.8
HG01495	CLM	42.0326
HG03162	ESN	49.2312
HG01498	CLM	22.1412
NA18619	CHB	49.1291
HG03168	ESN	32.3973
HG03169	ESN	111.399
HG01504	IBS	90.7238
NA18623	CHB	60.9395
HG01507	IBS	478.069
HG01509	IBS	182.571
HG01510	IBS	236.638
HG03195	ESN	32.2957
HG03196	ESN	17.2832
HG01515	IBS	63.3384
HG03199	ESN	59.9654
HG01518	IBS	70.0885
HG01519	IBS	76.078
HG01521	IBS	67.7895
HG01522	IBS	188.306
HG01524	IBS	73.8577
HG03241	GWD	111.982
NA18637	CHB	24.8513
HG01528	IBS	92.5683
NA18639	CHB	163.996
HG01531	IBS	23.7962
HG01536	IBS	272.243
HG01537	IBS	89.2925
HG01550	CLM	51.7686
HG03271	ESN	71.5389
HG03279	ESN	8.95553
NA18646	CHB	57.9276
HG03294	ESN	40.2718
HG03295	ESN	14.9913
HG01606	IBS	120.8
HG03298	ESN	24.6325
HG01608	IBS	42.5523
HG03301	ESN	23.1768
HG03303	ESN	141.99
HG03304	ESN	25.4222
HG01615	IBS	27.3694
HG01617	IBS	239.736
HG01618	IBS	17.9866
HG01619	IBS	210.563
HG01620	IBS	194.154
HG03352	ESN	59.9184
HG01625	IBS	160.355
NA18868	YRI	5.09111
HG01628	IBS	96.3105
HG01630	IBS	174.991
HG01631	IBS	60.0876
HG03380	MSL	41.582
HG01668	IBS	116.01
HG03385	MSL	12.6617
HG03388	MSL	14.378
HG01672	IBS	97.796
NA18907	YRI	14.1377
HG03401	MSL	34.0497
NA18909	YRI	149.254
HG03419	MSL	271.346
HG01679	IBS	10.9649
HG01680	IBS	45.0532
HG03433	MSL	57.1444
HG01684	IBS	188.146
HG01685	IBS	32.0262
HG01686	IBS	33.525
HG01694	IBS	324.494
HG03445	MSL	24.7318
HG03446	MSL	81.464
NA18941	JPT	70.9694
HG01700	IBS	457.345
HG01702	IBS	101.236
HG03455	MSL	34.1808
HG01705	IBS	59.7342
HG01707	IBS	441.052
HG03460	MSL	35.1004
HG01709	IBS	110.105
HG01710	IBS	97.5982
NA18950	JPT	8.90026
HG03472	MSL	26.1694
HG01756	IBS	144.436
NA18953	JPT	47.1571
HG03484	MSL	18.3739
HG01762	IBS	87.889
HG01765	IBS	111.366
HG03511	ESN	26.8074
HG01767	IBS	44.6044
HG03515	ESN	71.7874
HG01770	IBS	90.3584
HG01771	IBS	126.115
HG01773	IBS	145.043
HG01775	IBS	85.3311
HG03538	GWD	251.321
HG01777	IBS	520.102
HG01779	IBS	454.293
HG03557	MSL	11.1575
HG03558	MSL	38.4378
HG03559	MSL	125.54
HG03563	MSL	28.2373
HG01786	IBS	155.521
HG03567	MSL	123.876
HG03572	MSL	126.706
HG03575	MSL	119.934
HG03577	MSL	242.829
HG01795	CDX	42.9849
HG03585	BEB	46.1467
HG03589	BEB	24.7487
HG03593	BEB	99.1304
HG03594	BEB	132.91
HG01800	CDX	66.7057
HG03598	BEB	42.6151
HG03600	BEB	41.8689
HG03603	BEB	51.0609
HG01805	CDX	66.398
HG01806	CDX	43.6327
HG01807	CDX	96.0891
HG03615	BEB	48.4981
HG03616	BEB	50.6245
HG01810	CDX	51.9846
HG01811	CDX	41.7245
NA18997	JPT	107.683
HG01813	CDX	183.485
NA20589	TSI	39.3797
HG03805	BEB	23.4517
HG03808	BEB	32.3754
HG03809	BEB	40.0686
HG03812	BEB	83.5907
HG02153	CDX	53.4627
HG02154	CDX	223.109
HG03817	BEB	42.883
HG02156	CDX	16.0877
HG03823	BEB	31.3688
HG02165	CDX	156.394
NA19011	JPT	56.2657
HG03829	BEB	26.1682
NA19017	LWK	54.3767
NA20765	TSI	110.359
NA19020	LWK	36.5674
HG02182	CDX	263.074
HG03905	BEB	47.8054
HG02185	CDX	70.9543
HG02186	CDX	55.1608
HG02187	CDX	63.4787
HG02188	CDX	34.1068
HG02190	CDX	20.327
HG03914	BEB	90.1027
HG02219	IBS	162.667
HG02220	IBS	201.667
HG03919	BEB	45.1838
HG02223	IBS	63.4038
NA20787	TSI	19.7675
HG03925	BEB	15.1502
HG02231	IBS	57.0133
HG02232	IBS	66.8812
HG03931	BEB	36.4645
HG03934	BEB	26.9548
HG02236	IBS	107.085
NA19058	JPT	7.15534
NA19059	JPT	54.7984
NA19060	JPT	7.04604
HG02351	CDX	25.1027
HG02353	CDX	56.2363
NA19064	JPT	64.1599
HG02356	CDX	20.3133
HG02360	CDX	46.0745
HG02364	CDX	99.8991
HG02367	CDX	30.9062
HG02371	CDX	458.142
HG02373	CDX	84.2078
HG02374	CDX	134.999
HG04159	BEB	32.8067
HG02379	CDX	190.692
HG04162	BEB	37.8745
HG02382	CDX	47.152
HG04171	BEB	59.1868
HG04173	BEB	97.5785
NA19082	JPT	67.0504
HG04177	BEB	36.3304
NA19084	JPT	41.8398
NA19085	JPT	40.8716
HG02391	CDX	38.354
HG04185	BEB	34.6967
HG02394	CDX	138.741
HG02395	CDX	152.103
HG02396	CDX	70.5812
HG02397	CDX	67.9819
HG02398	CDX	61.8067
HG02399	CDX	46.8946
HG02401	CDX	121.982
HG02402	CDX	70.4719
HG02406	CDX	60.7753
HG02407	CDX	44.1536
HG02408	CDX	84.7463
HG02409	CDX	97.4019
HG02410	CDX	49.2137
HG02462	GWD	78.8531
NA07347	CEU	10.254
HG02561	GWD	97.3508
HG02562	GWD	22.2699
HG02568	GWD	22.5484
NA11829	CEU	18.0472
HG02571	GWD	34.7952
NA19131	YRI	28.9061
HG02574	GWD	24.7562
NA11840	CEU	94.4655
HG02585	GWD	48.7044
HG02586	GWD	73.2065
NA11892	CEU	75.6671
HG02589	GWD	121.944
NA19147	YRI	21.5134
HG02595	GWD	38.144
HG02610	GWD	12.8985
HG02611	GWD	61.6156
HG02613	GWD	138.275
HG02614	GWD	128.564
HG02620	GWD	79.0978
HG02621	GWD	52.508
HG02623	GWD	33.9413
HG02624	GWD	69.0672
HG02628	GWD	29.3652
HG02629	GWD	78.7743
HG02634	GWD	59.6445
HG02635	GWD	131.448
HG02642	GWD	37.9951
NA12044	CEU	34.9816
HG02645	GWD	78.1469
HG02646	GWD	42.8532
NA12058	CEU	5.80854
HG02667	GWD	36.1314
HG02675	GWD	52.6051
HG02676	GWD	21.087
HG02678	GWD	13.531
HG02679	GWD	28.8698
HG02702	GWD	22.1747
HG02703	GWD	47.3215
NA12273	CEU	40.4579
HG02716	GWD	16.9831
NA12282	CEU	49.0285
HG02722	GWD	34.7004
HG02756	GWD	17.2871
HG02757	GWD	41.4272
HG02759	GWD	85.3443
HG02763	GWD	88
HG02768	GWD	19.5074
HG02769	GWD	59.1005
HG02771	GWD	25.1535
HG02772	GWD	54.2594
HG02799	GWD	20.7464
HG02804	GWD	139.025
HG02805	GWD	61.9358
NA12414	CEU	44.4996
HG02810	GWD	147.671
NA19318	LWK	35.7269
HG02813	GWD	31.8423
HG02814	GWD	101.617
HG02816	GWD	26.8088
HG02817	GWD	125.203
HG02819	GWD	211.391
HG02820	GWD	103.944
HG02836	GWD	66.7568
HG02837	GWD	104.319
HG02839	GWD	22.1362
HG02840	GWD	20.443
NA12763	CEU	94.6503
HG02852	GWD	257.921
HG02854	GWD	60.7472
HG02855	GWD	125.707
NA12778	CEU	100.055
NA12812	CEU	23.0021
NA12813	CEU	98.1592
HG02878	GWD	33.6328
HG02879	GWD	39.3585
NA12827	CEU	76.3278
NA12828	CEU	34.9941
NA12829	CEU	24.9027
NA19379	LWK	10.6534
NA12842	CEU	66.6927
NA12843	CEU	84.7025
HG02890	GWD	52.9007
HG02891	GWD	34.4664
HG02895	GWD	40.1557
NA12889	CEU	119.367
NA12890	CEU	25.8277
HG02923	ESN	51.312
NA18488	YRI	96.4454
HG02941	ESN	57.1701
HG02943	ESN	18.37
HG03351	ESN	46.9671
HG02946	ESN	11.6954
HG02947	ESN	44.1841
HG02952	ESN	70.1846
HG02953	ESN	146.993
HG02968	ESN	53.9108
NA19435	LWK	8.21667
NA18511	YRI	91.4523
HG02973	ESN	24.9197
HG02974	ESN	19.3276
HG02976	ESN	26.899
HG02977	ESN	61.2941
HG02981	ESN	27.8794
HG02982	GWD	35.5502
HG02983	GWD	97.0566
HG03006	BEB	64.2566
NA18528	CHB	19.0617
HG03009	BEB	49.7569
HG03012	BEB	121.773
HG03024	GWD	30.3352
HG03025	GWD	117.266
HG03027	GWD	22.319
HG03028	GWD	42.6176
HG03039	GWD	58.1314
HG03040	GWD	45.8758
HG03045	GWD	31.8965
HG03046	GWD	20.6617
HG03049	GWD	33.6784
HG03052	MSL	58.4821
HG03055	MSL	26.0147
HG03057	MSL	75.8441
HG03058	MSL	94.3349
HG03060	MSL	118.999
HG03061	MSL	99.0334
HG03063	MSL	19.1511
HG03064	MSL	33.9372
HG03066	MSL	39.2103
HG03069	MSL	31.7951
HG03072	MSL	42.6257
HG03073	MSL	17.8065
HG03074	MSL	43.226
HG03077	MSL	16.9389
HG03078	MSL	48.5285
HG03079	MSL	88.9746
NA18561	CHB	9.54229
HG03082	MSL	35.8153
HG03084	MSL	11.3427
HG03085	MSL	20.2573
HG03086	MSL	34.0984
HG03088	MSL	121.939
HG03091	MSL	30.6374
HG03095	MSL	48.8081
HG03096	MSL	11.6847
HG03097	MSL	10.6655
HG03099	ESN	12.5187
HG03100	ESN	68.6788
HG03103	ESN	26.8776
HG03105	ESN	32.4749
HG03108	ESN	22.7896
HG03109	ESN	54.992
HG03112	ESN	28.0401
HG03114	ESN	11.3848
HG03115	ESN	28.3102
HG03117	ESN	70.1333
HG03120	ESN	27.2278
HG03121	ESN	13.5219
HG03123	ESN	14.2989
NA18603	CHB	78.286
HG03126	ESN	26.9362
NA18606	CHB	29.5331
NA18608	CHB	21.1538
NA18609	CHB	7.12319
NA18610	CHB	42.0323
HG03133	ESN	51.8493
NA18612	CHB	116.627
NA18613	CHB	7.26882
NA18614	CHB	26.8939
HG03157	ESN	29.2782
HG03160	ESN	14.8493
NA18617	CHB	51.1152
HG03163	ESN	144.304
NA19755	MXL	20.3045
NA18620	CHB	34.7683
NA18621	CHB	40
HG03172	ESN	14.107
NA19761	MXL	34.8918
HG03189	ESN	68.2301
HG03190	ESN	14.1352
HG03193	ESN	41.1723
NA18627	CHB	75.9288
NA18628	CHB	47.7935
HG03198	ESN	14.2962
NA18630	CHB	9.56401
HG03202	ESN	20.8916
HG03212	MSL	51.4621
HG03224	MSL	52.7268
HG03225	MSL	32.8743
HG03240	GWD	226.756
NA18636	CHB	100.969
NA19786	MXL	14.4963
HG03247	GWD	523.486
NA19789	MXL	32.2003
HG03259	GWD	58.4459
HG03267	ESN	36.9373
HG03268	ESN	37.6152
HG03270	ESN	30.9016
NA18644	CHB	23.5767
NA18645	CHB	113.125
NA19835	ASW	85.8719
NA18647	CHB	34.8187
NA18648	CHB	12.2324
HG03297	ESN	15.9043
NA18745	CHB	58.7897
HG03300	ESN	22.3675
NA18748	CHB	12.8199
NA18749	CHB	11.3913
NA18757	CHB	33.3314
HG03311	ESN	43.2829
HG03313	ESN	80.5523
NA18858	YRI	56.0197
HG03343	ESN	80.6609
NA19067	JPT	51.8684
NA18865	YRI	22.3268
HG03354	ESN	34.7234
NA20126	ASW	61.476
HG03369	ESN	16.3723
HG03370	ESN	56.5926
HG03378	MSL	91.2835
NA18874	YRI	83.1234
NA18876	YRI	96.1955
NA18877	YRI	54.2895
NA18878	YRI	19.2646
HG03391	MSL	41.8086
NA20291	ASW	23.9729
NA18908	YRI	9.47535
NA20296	ASW	22.3901
NA18910	YRI	7.94406
HG03428	MSL	56.8342
HG03432	MSL	78.0269
NA18916	YRI	49.1318
HG03436	MSL	17.9474
HG03437	MSL	142.619
HG03439	MSL	35.7451
HG03442	MSL	96.7529
NA18939	JPT	31.0144
NA18940	JPT	46.1842
NA20342	ASW	21.8627
HG03451	MSL	36.8574
HG03452	MSL	20.8559
NA18944	JPT	39.6088
NA18945	JPT	50.8495
HG03458	MSL	41.4391
NA18947	JPT	49.071
HG03461	MSL	28.0819
HG03469	MSL	100.248
NA20502	TSI	37.2249
NA18951	JPT	27.34
HG03473	MSL	16.9517
NA20505	TSI	32.4112
NA18954	JPT	45.6634
HG03485	MSL	15.0471
HG03499	ESN	127.849
NA18959	JPT	22.8556
NA18960	JPT	41.7967
NA18961	JPT	13.2393
HG03517	ESN	43.6119
HG03518	ESN	30.5042
HG03520	ESN	95.6378
HG03521	ESN	89.9831
NA20516	TSI	186.625
HG03539	GWD	201.284
HG03547	MSL	31.2996
NA18969	JPT	17.4194
NA18970	JPT	17.3402
NA18971	JPT	59.1419
NA18972	JPT	18.1529
HG03565	MSL	55.0817
NA18974	JPT	97.2399
NA18976	JPT	48.4509
NA18977	JPT	36.1379
NA18978	JPT	16.1012
HG03583	MSL	125.346
NA18980	JPT	42.0963
NA18981	JPT	55.1577
NA18982	JPT	20.7051
NA18983	JPT	31.9107
HG03595	BEB	74.5438
NA20539	TSI	20.0971
NA18986	JPT	10.6684
NA18987	JPT	63.0221
HG03604	BEB	83.6826
HG03607	BEB	57.469
HG03611	BEB	47.7639
NA18991	JPT	96.5339
NA20582	TSI	44.3729
HG03793	BEB	28.9689
HG03796	BEB	61.8963
NA20587	TSI	34.229
HG03802	BEB	71.3303
NA12342	CEU	53.9213
NA12347	CEU	47.4218
NA12348	CEU	376.411
NA20754	TSI	23.9976
NA19003	JPT	23.6265
HG03814	BEB	38.2852
HG03815	BEB	55.6707
NA19316	LWK	13.6688
HG03821	BEB	39.1284
NA19009	JPT	36.6366
HG03824	BEB	44.1502
NA20762	TSI	32.1912
NA19012	JPT	26.8197
NA20764	TSI	93.0523
NA12749	CEU	416.484
NA20766	TSI	398.045
NA20767	TSI	48.2173
NA19024	LWK	8.63061
HG03907	BEB	58.5044
HG03908	BEB	29.7358
HG03910	BEB	43.6589
NA20772	TSI	49.1979
NA19030	LWK	31.5044
NA20774	TSI	50.6445
HG03916	BEB	49.5533
HG03917	BEB	92.6677
NA19037	LWK	395.752
NA19038	LWK	349.929
NA12815	CEU	65.6205
NA19042	LWK	29.2819
NA19043	LWK	75.9579
HG03928	BEB	31.8957
NA19055	JPT	34.6353
NA19056	JPT	19.3767
HG03937	BEB	26.3506
NA20799	TSI	37.8246
NA20800	TSI	189.877
NA20801	TSI	180.175
HG04134	BEB	80.2538
NA19063	JPT	142.135
NA20804	TSI	32.3011
NA19065	JPT	18.2135
HG04146	BEB	49.7133
NA18498	YRI	79.5271
HG04153	BEB	31.6347
HG04155	BEB	17.7224
HG04156	BEB	27.2144
HG04158	BEB	208.703
NA19076	JPT	34.1322
HG04161	BEB	44.5516
NA19078	JPT	46.5316
HG04164	BEB	72.7015
NA19080	JPT	11.7442
NA19081	JPT	31.469
NA20821	TSI	50.4486
NA19083	JPT	29.2073
NA20826	TSI	52.1589
NA20827	TSI	54.4804
NA19086	JPT	71.2587
NA20832	TSI	161.122
HG04186	BEB	12.3333
HG04188	BEB	23.2361
NA19090	JPT	31.3789
HG04194	BEB	61.2725
HG04195	BEB	117.342
NA19093	YRI	17.1823
NA06986	CEU	15.3863
NA19096	YRI	19.0864
NA06994	CEU	98.9522
NA19099	YRI	13.454
NA07037	CEU	31.0941
NA07048	CEU	103.028
NA07051	CEU	214.671
NA19113	YRI	39.8401
NA19116	YRI	33.5789
NA07357	CEU	44.8855
NA10847	CEU	42.8265
NA10851	CEU	228.727
NA19129	YRI	45.0894
NA11830	CEU	212.574
NA20870	GIH	53.2124
NA11832	CEU	37.6869
NA19138	YRI	9.16376
NA19141	YRI	5.44828
NA11881	CEU	127.932
NA19144	YRI	21.5407
NA11893	CEU	20.7665
NA20881	GIH	29.5297
NA11918	CEU	66.7539
NA11919	CEU	128.694
NA11920	CEU	19.1662
NA11930	CEU	39.0164
NA11931	CEU	122.256
NA11932	CEU	105.35
NA11933	CEU	34.1735
NA11992	CEU	44.7944
NA11994	CEU	144.662
NA11995	CEU	40.2882
NA12003	CEU	36.2955
NA12005	CEU	248.109
NA12006	CEU	174.479
NA12043	CEU	20.8386
NA19200	YRI	5.17697
NA12045	CEU	55.1718
NA12046	CEU	531.169
NA19206	YRI	65.1375
NA19207	YRI	13.2821
NA12154	CEU	99.2919
NA12155	CEU	65.4048
NA12156	CEU	116.825
NA12234	CEU	16.1114
NA12249	CEU	38.1176
NA12272	CEU	55.869
NA19225	YRI	92.4677
NA12275	CEU	103.283
NA19236	YRI	17.2761
NA12283	CEU	181.304
NA12286	CEU	183.807
NA12287	CEU	139.576
NA12340	CEU	28.8105
NA12341	CEU	99.058
NA18615	CHB	11.1894
NA18616	CHB	10.8926
NA19750	MXL	37.3882
NA12383	CEU	58.7718
NA12399	CEU	166.552
NA12400	CEU	145.555
NA12413	CEU	81.9853
NA18622	CHB	15.2169
NA12489	CEU	150.44
NA21104	GIH	43.5421
NA19319	LWK	28.4452
NA12717	CEU	111.248
NA19323	LWK	47.564
NA12748	CEU	63.8259
NA19774	MXL	35.7326
NA12750	CEU	61.6082
NA12751	CEU	78.0958
NA12760	CEU	17.7978
NA12761	CEU	152.421
NA12762	CEU	107.368
NA19346	LWK	30.3937
NA12775	CEU	136.628
NA12776	CEU	211.679
NA12777	CEU	28.5795
NA19355	LWK	98.0784
NA19360	LWK	128.551
NA19372	LWK	23.0857
NA12814	CEU	87.8153
NA18643	CHB	19.7597
NA19376	LWK	10.9405
NA19377	LWK	26.8
NA19378	LWK	303.079
NA21128	GIH	43.1749
NA19383	LWK	40.0716
NA19385	LWK	25.9135
NA12872	CEU	75.7739
NA12873	CEU	416.214
NA12874	CEU	28.6592
NA19394	LWK	11.6751
NA19395	LWK	39.3294
NA18486	YRI	29.9237
NA19399	LWK	3.90244
NA18489	YRI	32.5047
NA18861	YRI	18.0399
NA18864	YRI	54.0094
NA18501	YRI	16.8932
NA18502	YRI	191.073
NA18504	YRI	14.8902
NA18505	YRI	100.254
NA18508	YRI	41.9889
NA18873	YRI	60.2671
NA19436	LWK	12.8764
NA18516	YRI	82.5149
NA18517	YRI	140.824
NA18519	YRI	37.7115
NA18520	YRI	20.787
NA18522	YRI	13.7992
NA18523	YRI	21.6878
NA18525	CHB	55.1293
NA18526	CHB	26.2225
NA19449	LWK	13.7385
NA18530	CHB	11.7279
NA18531	CHB	22.1895
NA18532	CHB	89.7695
NA18533	CHB	13.2355
NA18534	CHB	28.8056
NA18535	CHB	18.7654
NA18536	CHB	63.301
NA18537	CHB	8.8932
NA18538	CHB	52.8359
NA18539	CHB	21.5021
NA18541	CHB	11.089
NA18542	CHB	60.4837
NA18543	CHB	50.6383
NA18544	CHB	14.1986
NA18545	CHB	51.9586
NA18546	CHB	28.9338
NA18547	CHB	117.214
NA18548	CHB	14.5545
NA18549	CHB	44.3609
NA18550	CHB	8.22076
NA18552	CHB	31.319
NA18553	CHB	9.5724
NA18555	CHB	16.1194
NA18557	CHB	8.1638
NA18558	CHB	11.6495
NA18559	CHB	11.5291
NA18560	CHB	22.4578
NA19664	MXL	6.99394
NA18562	CHB	38.1892
NA18563	CHB	18.8273
NA18564	CHB	143.87
NA18565	CHB	19.7143
NA18566	CHB	31.7155
NA18567	CHB	43.5861
NA18570	CHB	27.0587
NA18571	CHB	69.622
NA18572	CHB	11.682
NA18573	CHB	21.8
NA18574	CHB	15.8042
NA18577	CHB	58.0706
NA18579	CHB	23.7052
NA18582	CHB	14.4698
NA18591	CHB	33.9312
NA18592	CHB	35.0705
NA18593	CHB	16.5566
NA19717	MXL	22.491
NA18596	CHB	104.402
NA18597	CHB	37.0673
NA18599	CHB	39.6044
NA19723	MXL	11.7006
NA19725	MXL	8.36473
NA18605	CHB	74.095
NA19728	MXL	7.56298
NA19729	MXL	7.24085
NA18990	JPT	18.2274
NA19732	MXL	9.82482
NA18611	CHB	32.3931
NA19740	MXL	15.4586
NA20586	TSI	45.0427
NA19746	MXL	7.67577
NA18998	JPT	38.9673
NA19257	YRI	49.4353
NA19307	LWK	295.262
NA18618	CHB	15.587
NA19309	LWK	130.233
NA20755	TSI	33.2531
NA19758	MXL	17.8485
NA19005	JPT	60.5353
NA21102	GIH	24.2064
NA18624	CHB	21.1533
NA18625	CHB	37.2374
NA18626	CHB	17.503
NA19771	MXL	30.5163
NA19773	MXL	11.8084
NA19324	LWK	13.8727
NA19776	MXL	8.0113
NA18631	CHB	66.6176
NA18632	CHB	14.6441
NA18633	CHB	16.8967
NA18634	CHB	28.8037
NA18635	CHB	13.8624
NA19785	MXL	52.2929
NA19347	LWK	14.8114
NA18638	CHB	18.6675
NA19351	LWK	95.8141
NA18640	CHB	36.3072
NA18641	CHB	39.576
NA18642	CHB	15.5331
NA20786	TSI	16.5229
NA19819	ASW	70.9066
NA19834	ASW	63.4439
NA20792	TSI	98.8393
NA19900	ASW	33.6374
NA19901	ASW	20.3642
NA18740	CHB	18.404
NA19908	ASW	4.86061
NA18747	CHB	35.3555
NA19913	ASW	25.3045
NA19914	ASW	39.0056
NA19916	ASW	21.6718
NA18853	YRI	19.45
NA18856	YRI	34.9457
NA19921	ASW	11.6326
NA19066	JPT	35.1597
NA20807	TSI	27.0456
NA19982	ASW	8.17621
NA19984	ASW	23.9287
NA20810	TSI	25.0848
NA18870	YRI	58.604
NA18871	YRI	12.4408
NA19077	JPT	56.5304
NA20278	ASW	26.4567
NA20281	ASW	34.964
NA20282	ASW	13.8018
NA20287	ASW	22.8832
NA18881	YRI	190.866
NA20822	TSI	107.759
NA20294	ASW	19.6302
NA19445	LWK	24.2238
NA20299	ASW	13.1765
NA18912	YRI	35.2211
NA18915	YRI	71.4628
NA20318	ASW	11.2218
NA18917	YRI	30.2956
NA18924	YRI	16.7266
NA18933	YRI	46.9596
NA18934	YRI	75.0198
NA20339	ASW	39.4597
NA20340	ASW	26.6812
NA19098	YRI	9.962
NA18942	JPT	61.7581
NA18943	JPT	32.8998
NA20355	ASW	47.1153
NA20356	ASW	102.044
NA18946	JPT	80.7788
NA20359	ASW	41.1058
NA18948	JPT	13.5264
NA18949	JPT	28.5103
NA19121	YRI	23.3269
NA20503	TSI	38.3055
NA18952	JPT	15.8071
NA19651	MXL	13.6749
NA20506	TSI	21.6025
NA20507	TSI	31.0365
NA18957	JPT	28.9749
NA20509	TSI	305.474
NA20510	TSI	82.6635
NA20511	TSI	58.1493
NA18962	JPT	34.387
NA18963	JPT	163.579
NA18964	JPT	14.5963
NA18965	JPT	18.79
NA19159	YRI	22.9783
NA18967	JPT	56.2058
NA18968	JPT	15.4496
NA20519	TSI	20.5353
NA20520	TSI	40.1538
NA20521	TSI	51.5186
NA20522	TSI	142.007
NA18973	JPT	68.8402
NA20527	TSI	29.7157
NA20528	TSI	43.7997
NA20529	TSI	46.0688
NA20530	TSI	39.8316
NA20531	TSI	69.2013
NA20532	TSI	235.671
NA20533	TSI	29.8817
NA20535	TSI	46.1693
NA19209	YRI	13.8626
NA18984	JPT	52.4955
NA19213	YRI	34.7805
NA20908	GIH	105.436
NA20541	TSI	29.4169
NA18988	JPT	15.4898
NA21086	GIH	76.8651
NA19235	YRI	37.4542
NA21088	GIH	97.8545
NA19238	YRI	34.1737
NA18994	JPT	69.1561
NA20585	TSI	58.4068
NA19248	YRI	45.3655
NA19256	YRI	50.9587
NA19747	MXL	56.4919
NA19749	MXL	19.7969
NA19308	LWK	73.7366
NA19752	MXL	49.5363
NA19310	LWK	73.4142
NA19004	JPT	15.4772
NA19314	LWK	230.259
NA19759	MXL	20.1542
NA19007	JPT	8.36007
NA20760	TSI	224.169
NA19010	JPT	140.238
NA19321	LWK	31.6296
NA20763	TSI	31.8242
NA20819	TSI	34.2188
NA19327	LWK	47.7009
NA19328	LWK	26.6634
NA19331	LWK	34.9003
NA20768	TSI	46.8157
NA20769	TSI	137.825
NA19026	LWK	116.331
NA19027	LWK	50.0654
NA20771	TSI	50.5518
NA20773	TSI	47.0951
NA19788	MXL	17.5096
NA19035	LWK	118.147
NA19036	LWK	69.5364
NA20785	TSI	24.623
NA19374	LWK	6.42509
NA19375	LWK	8.26071
NA20790	TSI	67.2904
NA21126	GIH	23.2966
NA19054	JPT	10.0826
NA20796	TSI	62.6954
NA20797	TSI	85.2318
NA19057	JPT	35.5952
NA19390	LWK	21.1779
NA19391	LWK	45.6797
NA19393	LWK	59.4225
NA19062	JPT	19.2686
NA20803	TSI	40.8935
NA19397	LWK	7.17148
NA20805	TSI	49.4196
NA19401	LWK	15.0906
NA19403	LWK	24.9291
NA19068	JPT	12.5978
NA20809	TSI	33.9303
NA19429	LWK	22.2788
NA19075	JPT	29.0588
NA20812	TSI	19.9905
NA19434	LWK	49.5169
NA20814	TSI	44.2883
NA20815	TSI	26.7957
NA20818	TSI	31.0788
NA19171	YRI	63.0689
NA19439	LWK	12.8277
NA19440	LWK	24.6937
NA19443	LWK	47.4167
NA19185	YRI	108.145
NA20828	TSI	39.6097
NA19448	LWK	30.9435
NA19088	JPT	31.6235
NA19089	JPT	33.6261
NA19452	LWK	28.1935
NA19091	JPT	105.718
NA19092	YRI	14.0052
NA20851	GIH	77.8558
NA19095	YRI	17.4896
NA20853	GIH	118.022
NA19462	LWK	13.3154
NA20856	GIH	80.4924
NA19102	YRI	48.453
NA19107	YRI	23.28
NA19108	YRI	31.0259
NA20862	GIH	28.3549
NA20863	GIH	117.249
NA19117	YRI	59.1125
NA19118	YRI	109.804
NA19625	ASW	15.7529
NA20868	GIH	22.8776
NA19130	YRI	26
NA20504	TSI	14.9524
NA19137	YRI	11.0015
NA20874	GIH	32.5266
NA20875	GIH	117.263
NA19143	YRI	13.3938
NA20877	GIH	50.5362
NA19146	YRI	28.5509
NA19663	MXL	25.0443
NA19149	YRI	77.9265
NA19152	YRI	11.9736
NA19153	YRI	134.34
NA19676	MXL	3.09748
NA19160	YRI	14.0807
NA21107	GIH	37.1368
NA19172	YRI	16.8894
NA19175	YRI	12.9923
NA19184	YRI	108.033
NA19777	MXL	17.5609
NA19189	YRI	33.5164
NA19190	YRI	12.4028
NA19197	YRI	22.6953
NA19198	YRI	110.198
NA20899	GIH	86.9654
NA19201	YRI	44.2778
NA19204	YRI	24.0075
NA20902	GIH	23.6057
NA20903	GIH	18.9733
NA19719	MXL	12.4513
NA19210	YRI	4.92504
NA19722	MXL	4.47962
NA20906	GIH	67.1039
NA19222	YRI	11.5084
NA19223	YRI	25.6784
NA20542	TSI	92.6108
NA21129	GIH	72.1693
NA20544	TSI	16.8084
NA20798	TSI	30.0424
NA21090	GIH	20.5119
NA21135	GIH	43.1188
NA21141	GIH	251.614
NA21092	GIH	93.8447
NA20588	TSI	39.8619
NA21094	GIH	32.4764
NA21095	GIH	12.6334
NA21097	GIH	56.1171
NA21098	GIH	25.4051
NA19312	LWK	21.4455
NA21100	GIH	36.65
NA21101	GIH	58.5902
NA19317	LWK	22.3802
NA19762	MXL	11.5938
NA21105	GIH	23.3758
NA19770	MXL	19.5098
NA19437	LWK	96.8707
NA19438	LWK	3.11299
NA21108	GIH	124.98
NA21109	GIH	59.1872
NA19684	MXL	7.3629
NA19332	LWK	89.2194
NA19334	LWK	43.3823
NA19338	LWK	48.3986
NA21115	GIH	81.7593
NA19451	LWK	83.1289
NA19350	LWK	31.3374
NA21117	GIH	99.614
NA21119	GIH	199.007
NA21120	GIH	49.6336
NA21122	GIH	94.8589
NA19795	MXL	26.3113
NA21123	GIH	39.6501
NA21125	GIH	79.8644
NA19466	LWK	11.027
NA21127	GIH	22.168
NA20795	TSI	62.976
NA19471	LWK	17.7874
NA21130	GIH	55.0544
NA19473	LWK	15.2646
NA19909	ASW	54.6996
NA20412	ASW	122.047
NA19648	MXL	32.1457
NA21142	GIH	174.19
NA19917	ASW	1.43686
NA21144	GIH	102.69
NA19654	MXL	6.18579
NA19922	ASW	42.737
NA19923	ASW	558.185
NA19428	LWK	23.3028
NA19661	MXL	15.1149
NA19430	LWK	3.80831
NA19431	LWK	9.76552
NA20274	ASW	49.4381
NA20276	ASW	16.1856
NA20515	TSI	17.5042
NA19678	MXL	61.348
NA19679	MXL	20.014
NA19681	MXL	10.0866
NA20289	ASW	79.0046
NA20889	GIH	39.3541
NA19700	ASW	6.01262
NA19446	LWK	20.2154
NA19703	ASW	19.3025
NA20314	ASW	36.3285
NA19707	ASW	38.9627
NA20846	GIH	85.6992
NA19454	LWK	15.3613
NA19455	LWK	17.3841
NA19456	LWK	6.32624
NA19457	LWK	19.2714
NA19461	LWK	35.4323
NA19720	MXL	6.57483
NA19463	LWK	19.5177
NA21124	GIH	144.99
NA19467	LWK	16.3759
NA19468	LWK	9.11498
NA20859	GIH	128.839
NA19472	LWK	20.3007
NA21087	GIH	147.635
NA19475	LWK	89.4778
NA19734	MXL	28.6147
NA20866	GIH	41.0167
NA19649	MXL	43.6583
NA20869	GIH	98.0248
NA19652	MXL	43.5697
NA19920	ASW	31.3324
NA19655	MXL	29.9146
NA19657	MXL	49.3458
NA19658	MXL	7.71429
NA21099	GIH	38.8194
NA20878	GIH	78.0434
NA20512	TSI	19.074
NA19669	MXL	40.5929
NA19670	MXL	7.85477
NA19764	MXL	40.1437
NA20761	TSI	305.266
NA21106	GIH	51.4965
NA20517	TSI	72.8141
NA19682	MXL	7.79567
NA20888	GIH	27.2955
NA21110	GIH	37.4936
NA19701	ASW	10.4687
NA19780	MXL	26.8363
NA19704	ASW	4.17893
NA20770	TSI	19.1239
NA19711	ASW	14.802
NA19712	ASW	29.7983
NA19713	ASW	22.5609
NA19716	MXL	17.2111
NA19792	MXL	13.8875
NA19794	MXL	15.287
NA20852	GIH	83.7286
NA20538	TSI	17.7378
NA20854	GIH	27.9698
NA20806	TSI	58.3724
NA20910	GIH	34.2195
NA20858	GIH	27.0718
NA20861	GIH	67.8465
NA19904	ASW	11.6909
NA20127	ASW	9.86151
NA21133	GIH	30.9505
NA21089	GIH	15.5541
NA21137	GIH	90.7775
NA20802	TSI	113.098
NA21093	GIH	125.737
NA20518	TSI	37.2991
NA20872	GIH	42.1741
NA20890	GIH	25.7942
NA20508	TSI	85.136
NA20808	TSI	60.6367
NA19782	MXL	31.1832
NA20895	GIH	17.6405
NA20317	ASW	29.9086
NA20759	TSI	223.073
NA20813	TSI	39.6243
NA20885	GIH	31.4204
NA20886	GIH	32.2688
NA20334	ASW	28.1509
NA20778	TSI	39.205
NA20904	GIH	18.8848
NA20905	GIH	87.9868
NA19779	MXL	155.531
NA20892	GIH	53.8051
NA20876	GIH	70.7061
NA20525	TSI	51.7297
NA20357	ASW	353.171
NA21116	GIH	24.5548
NA20320	ASW	18.8923
NA21118	GIH	34.1663
NA20332	ASW	9.54312
NA20901	GIH	54.8826
NA20775	TSI	33.6681
NA20887	GIH	30.4152
NA21143	GIH	307.712
NA21113	GIH	20.8293
NA20351	ASW	84.5066
NA21111	GIH	22.7561
NA20864	GIH	21.2455
NA20867	GIH	44.8098
NA20896	GIH	92.7943
NA20362	ASW	20.7066
NA20850	GIH	63.0172
NA20514	TSI	35.0015
NA20900	GIH	20.9981
NA20849	GIH	176.659
NA20513	TSI	13.7056
NA20897	GIH	45.2831
NA21112	GIH	146.498
NA20891	GIH	17.2365
NA21103	GIH	37.4383
NA20884	GIH	29.5938
NA20894	GIH	95.575
NA20811	TSI	34.6449
NA20882	GIH	11.7849
NA21114	GIH	108.546
NA20321	ASW	168.583
NA20845	GIH	60.9001
