# Supplementary material for: Genetic factors affecting EBV copy number in lymphoblastoid cell lines derived from the 1000 Genome Project samples
Source: PLoS One. 2017 Jun 27;12(6):e0179446. doi: 10.1371/journal.pone.0179446 (PMC5487016; doi:10.1371/journal.pone.0179446)
Supplement: S3 Table — (XLSX) [file pone.0179446.s005.xlsx]

## Sheet: S3 Table
EBV viral load stability: ANOVA
Dependent Variable:Log_RQ
Source	Type III Sum of Squares	df	Mean Square	F	Sig.	Partial Eta Squared	Variance explained
Corrected Model	15,446a	41	0.37674	18.7149	4.15459e-28	0.901329
Intercept	58.0098	1	58.0098	2881.69	8.61081e-67	0.971676
LCL	12.2552	6	2.04253	101.465	2.40405e-36	0.878751	0.16
Passage(LCL)	3.13369	35	0.0895341	4.44769	1.14179e-08	0.649517	0.04
Error	1.69096	84	0.0201305
Total	75.45	126
Corrected Total	17.1373	125
a. R Squared = ,901 (Adjusted R Squared = ,853)
