# Supplementary material for: Genetic factors affecting EBV copy number in lymphoblastoid cell lines derived from the 1000 Genome Project samples
Source: PLoS One. 2017 Jun 27;12(6):e0179446. doi: 10.1371/journal.pone.0179446 (PMC5487016; doi:10.1371/journal.pone.0179446)
Supplement: S4 Table — (XLS) [file pone.0179446.s006.xls]

## Sheet: ASIA
SNP	Chromosome	Position	GWAS P-value	Gene feature	SNP annotation	Exonic variant annotation
rs200655768	chr2	179575949	2.89029e-07	exonic	TTN	synonymous
rs12154141	chr6	63170073	4.00721e-07	intergenic	KHDRBS2(dist=173973),LGSN(dist=815783)
rs80274284	chr1	116579977	1.21659e-06	exonic	SLC22A15	nonsynonymous
rs5861895	chr4	130265383	1.42612e-06	intergenic	C4orf33(dist=231540),LOC101927282(dist=379943)
rs2153486	chr14	88203392	1.47434e-06	intergenic	LOC283585(dist=814293),GALC(dist=195966)
rs5861894	chr4	130265109	1.58728e-06	intergenic	C4orf33(dist=231266),LOC101927282(dist=380217)
rs201255786	chr10	55566507	1.83529e-06	exonic	PCDH15	unknown
rs11324540	chr6	62712094	1.8769e-06	intronic	KHDRBS2
rs201761909	chr19	42224910	2.29584e-06	exonic	CEACAM5	nonsynonymous
rs201062520	chr4	130232478	2.85791e-06	intergenic	C4orf33(dist=198635),LOC101927282(dist=412848)
rs62025977	chr15	79650517	3.04024e-06	intronic	TMED3
rs184202621	chr9	115166387	3.2507e-06	exonic	HSDL2	nonsynonymous
rs10498820	chr6	63115973	3.63677e-06	intergenic	KHDRBS2(dist=119873),LGSN(dist=869883)
rs12195364	chr6	63120399	3.63677e-06	intergenic	KHDRBS2(dist=124299),LGSN(dist=865457)
rs12525078	chr6	63117376	3.63677e-06	intergenic	KHDRBS2(dist=121276),LGSN(dist=868480)
rs16884511	chr6	63121450	3.63677e-06	intergenic	KHDRBS2(dist=125350),LGSN(dist=864406)
rs2842785	chr6	63092226	3.63677e-06	intergenic	KHDRBS2(dist=96126),LGSN(dist=893630)
rs72516830	chr4	130244072	4.12994e-06	intergenic	C4orf33(dist=210229),LOC101927282(dist=401254)
rs72876131	chr6	63182559	4.29839e-06	intergenic	KHDRBS2(dist=186459),LGSN(dist=803297)
rs6820523	chr4	130277165	5.33798e-06	intergenic	C4orf33(dist=243322),LOC101927282(dist=368161)
rs6820852	chr4	130277236	5.33798e-06	intergenic	C4orf33(dist=243393),LOC101927282(dist=368090)
rs2492797	chr6	63104576	5.54979e-06	intergenic	KHDRBS2(dist=108476),LGSN(dist=881280)
rs2639422	chr6	63099995	5.54979e-06	intergenic	KHDRBS2(dist=103895),LGSN(dist=885861)
rs2639423	chr6	63099760	5.54979e-06	intergenic	KHDRBS2(dist=103660),LGSN(dist=886096)
rs2639424	chr6	63099399	5.54979e-06	intergenic	KHDRBS2(dist=103299),LGSN(dist=886457)
rs2639430	chr6	63096304	5.54979e-06	intergenic	KHDRBS2(dist=100204),LGSN(dist=889552)
rs2842782	chr6	63095298	5.54979e-06	intergenic	KHDRBS2(dist=99198),LGSN(dist=890558)
rs4246722	chr4	130241135	5.77064e-06	intergenic	C4orf33(dist=207292),LOC101927282(dist=404191)
rs4975210	chr4	130241377	5.77064e-06	intergenic	C4orf33(dist=207534),LOC101927282(dist=403949)
rs4130024	chr4	130243112	6.22985e-06	intergenic	C4orf33(dist=209269),LOC101927282(dist=402214)
rs2842814	chr6	63102236	6.81091e-06	intergenic	KHDRBS2(dist=106136),LGSN(dist=883620)
rs2639383	chr6	63087238	6.94705e-06	intergenic	KHDRBS2(dist=91138),LGSN(dist=898618)
rs4328927	chr4	130244334	7.09157e-06	intergenic	C4orf33(dist=210491),LOC101927282(dist=400992)
rs4522874	chr4	130244543	7.09157e-06	intergenic	C4orf33(dist=210700),LOC101927282(dist=400783)
rs6534723	chr4	130244708	7.09157e-06	intergenic	C4orf33(dist=210865),LOC101927282(dist=400618)
rs6534724	chr4	130244776	7.09157e-06	intergenic	C4orf33(dist=210933),LOC101927282(dist=400550)
rs7175793	chr15	79641767	7.52176e-06	intronic	TMED3
rs4336241	chr4	130245490	8.36819e-06	intergenic	C4orf33(dist=211647),LOC101927282(dist=399836)
rs201130852	chr1	184764507	8.681e-06	exonic	FAM129A	synonymous
rs855408	chr6	62967717	9.22872e-06	intronic	KHDRBS2
rs5876797	chr6	63075225	9.42535e-06	intergenic	KHDRBS2(dist=79125),LGSN(dist=910631)
rs7656960	chr4	130253095	9.49062e-06	intergenic	C4orf33(dist=219252),LOC101927282(dist=392231)
rs2842803	chr6	63074376	9.54643e-06	intergenic	KHDRBS2(dist=78276),LGSN(dist=911480)
rs199893425	chr2	231404151	9.72809e-06	intronic	SP100

## Sheet: EUROPE
SNP	Chromosome	Position	GWAS P-value	Gene feature	SNP annotation	Exonic variant annotation
rs594418	chr10	84385052	6.53583e-07	intronic	NRG3
rs661469	chr10	84386093	8.51238e-07	intronic	NRG3
rs13204008	chr6	36970610	3.01724e-06	intergenic	MTCH1(dist=16283),FGD2(dist=2813)
rs13202913	chr6	151791737	5.88813e-06	downstream	ARMT1
rs7669967	chr4	156049070	6.74952e-06	intergenic	RBM46(dist=299105),NPY2R(dist=80711)
rs77943970	chr5	149677818	7.45633e-06	exonic	ARSI	synonymous
rs367916962	chr6	151796244	7.82268e-06	intergenic	ARMT1(dist=5010),CCDC170(dist=18931)
rs831380	chr6	36963787	8.69517e-06	intergenic	MTCH1(dist=9460),FGD2(dist=9636)
rs671631	chr10	84387269	9.26395e-06	intronic	NRG3

## Sheet: AMERICA
SNP	Chromosome	Position	GWAS P-value	Gene feature	SNP annotation
rs1161098	chr12	67847460	5.16001e-07	intergenic	CAND1(dist=138988),LOC100507175(dist=66402)
rs62309385	chr4	137055898	1.03455e-06	intergenic	LINC00613(dist=221063),PCDH18(dist=1384175)
rs60350499	chr17	71111631	2.93998e-06	intergenic	SLC39A11(dist=22778),SSTR2(dist=49529)
rs2700565	chr12	67857853	4.34793e-06	intergenic	CAND1(dist=149381),LOC100507175(dist=56009)
rs6459788	chr7	157260190	6.63987e-06	ncRNA_exonic	LOC101927914
rs6569038	chr6	119416472	6.75032e-06	intronic	FAM184A
rs56064043	chr8	97798136	6.81887e-06	intronic	CPQ
rs71035108	chr10	67804180	7.33947e-06	intronic	CTNNA3
rs12596233	chr16	78657884	7.37533e-06	intronic	WWOX
rs9943465	chr10	132015271	8.42002e-06	intergenic	GLRX3(dist=36625),MIR378C(dist=745580)
rs1387611	chr5	160519563	9.75807e-06	intergenic	LOC285629(dist=153930),GABRB2(dist=195873)
rs3980578	chr5	160519442	9.75807e-06	intergenic	LOC285629(dist=153806),GABRB2(dist=195994)
rs4921374	chr5	160521734	9.75807e-06	intergenic	LOC285629(dist=156101),GABRB2(dist=193702)
rs367058	chr3	138496810	9.88521e-06	intergenic	PIK3CB(dist=18609),LINC01391(dist=157221)
rs388649	chr3	138496809	9.88521e-06	intergenic	PIK3CB(dist=18608),LINC01391(dist=157222)
rs10251462	chr7	157258183	9.89865e-06	upstream	LOC101927914
rs10898913	chr11	72971437	9.99644e-06	intergenic	P2RY2(dist=17965),P2RY6(dist=4113)

## Sheet: AFRICA
SNP	Chromosome	Position	GWAS P-value	Gene feature	SNP annotation
rs6105452	chr20	15663771	1.97e-08	intronic	MACROD2
rs138117677	chr16	3398904	1.79e-07	intergenic	ZNF75A(dist=30323),OR2C1(dist=6985)
rs6797827	chr3	109454370	6.93e-07	intergenic	MIR4445(dist=132626),PVRL3-AS1(dist=1309793)
rs114469326	chr4	108110889	1.27e-06	intergenic	DKK2(dist=153436),PAPSS1(dist=423933)
rs116671518	chr4	108110866	1.27e-06	intergenic	DKK2(dist=153413),PAPSS1(dist=423956)
rs12759054	chr1	234119810	1.27e-06	intronic	SLC35F3
rs74475807	chr4	108110200	1.27e-06	intergenic	DKK2(dist=152747),PAPSS1(dist=424622)
rs75528040	chr4	108111569	1.27e-06	intergenic	DKK2(dist=154116),PAPSS1(dist=423253)
rs189784920	chr4	108117116	1.6e-06	intergenic	DKK2(dist=159663),PAPSS1(dist=417706)
rs33941707	chr4	108117120	1.6e-06	intergenic	DKK2(dist=159665),PAPSS1(dist=417702)
rs4395803	chr7	150025367	3.75e-06	intronic	LRRC61
rs10099002	chr8	5162760	5.07e-06	intergenic	CSMD1(dist=310432),LOC100287015(dist=1098317)
rs220839	chr11	115319096	5.25e-06	intronic	CADM1
rs55992909	chr11	12476123	5.64e-06	intronic	PARVA
rs10741594	chr11	12563953	5.66e-06	intergenic	PARVA(dist=7050),TEAD1(dist=132016)
rs11764936	chr7	150025915	5.88e-06	intronic	LRRC61
rs10481377	chr8	5162212	6.49e-06	intergenic	CSMD1(dist=309884),LOC100287015(dist=1098865)
rs10780171	chr8	5161465	6.49e-06	intergenic	CSMD1(dist=309137),LOC100287015(dist=1099612)
rs11136856	chr8	5161506	6.49e-06	intergenic	CSMD1(dist=309178),LOC100287015(dist=1099571)
rs55759102	chr8	5161372	6.49e-06	intergenic	CSMD1(dist=309044),LOC100287015(dist=1099705)
rs116179838	chr8	13272163	6.6e-06	intronic	DLC1
rs10107440	chr8	5151979	6.62e-06	intergenic	CSMD1(dist=299651),LOC100287015(dist=1109098)
rs77394600	chr11	20675142	7.99e-06	intronic	SLC6A5
rs1420840	chr8	5152925	8.27e-06	intergenic	CSMD1(dist=300597),LOC100287015(dist=1108152)
rs73501482	chr9	103598352	9.4e-06	intergenic	MURC(dist=247683),PLPPR1(dist=192679)
rs75251726	chr1	25457281	9.46e-06	intergenic	MIR4425(dist=107204),SYF2(dist=91486)
rs4552921	chr8	5156316	9.79e-06	intergenic	CSMD1(dist=303988),LOC100287015(dist=1104761)

## Sheet: ALL_POP
SNP	Chromosome	Position	GWAS P-value	Gene feature	SNP annotation	Exonic variant annotation
rs314879	chr13	23309382	4.69542e-07	intergenic	LINC00540(dist=458723),BASP1P1(dist=161787)
rs200699422	chr4	174352039	5.40225e-06	intergenic	SCRG1(dist=31422),HAND2(dist=95613)
rs1062630	chr6	31138107	1.43026e-06	exonic	POU5F1	synonymous
