# Supplementary material for: Genetic factors affecting EBV copy number in lymphoblastoid cell lines derived from the 1000 Genome Project samples
Source: PLoS One. 2017 Jun 27;12(6):e0179446. doi: 10.1371/journal.pone.0179446 (PMC5487016; doi:10.1371/journal.pone.0179446)
Supplement: S5 Table — (XLSX) [file pone.0179446.s007.xlsx]

## Sheet: S5 Table
				Asian Pop subset
Chr	Gene	nSNPs	nSims	Start	Stop	Test	Pvalue	TopSNP	TopSNP-pvalue
6	KHDRBS2	159	10000000	62389864	62996100	1109.18	0.0003081	rs855408	9.22872e-06
6	PACRG	749	1000	163148163	163736524	980.739	0.15984	rs73784520	1.01109e-05
20	DNMT3B	4	100000	31350190	31397162	22.6741	0.00199998	rs6057648	1.23909e-05
20	LOC63930	128	1000	61640734	61716423	136.172	0.351648	rs6089823	1.97347e-05
3	ZNF385D	496	1000	21462489	21792816	650.65	0.14985	rs2878599	2.09286e-05
2	MATN3	24	10000000	20191812	20212455	142.509	0.0004611	rs6734005	2.42181e-05
2	LOC101928222	21	100000	20189964	20204567	100.619	0.00193998	rs6734005	2.42181e-05
12	NUAK1	75	100000	106457124	106533811	312.661	0.00266997	rs3782691	2.61459e-05
5	HMP19	27	1000	173472606	173536182	57.4331	0.0699301	rs75695796	2.74313e-05
12	CNTN1	418	100000	41086243	41466213	1636	0.00211998	rs12296676	2.81172e-05
				European Pop subset
10	NRG3	1112	1000	83635069	84746935	1251.38	0.282717	rs594418	6.53575e-07
5	ARSI	9	10000000	149675908	149682525	56.6918	0.0002289	rs77943970	7.45928e-06
4	KLF3	42	100000	38665789	38703129	175.14	0.00164998	rs73232890	1.26904e-05
17	SEC14L1	128	100000	75084724	75213181	397.819	0.00271997	rs1254790	1.51212e-05
7	GRM8	720	1000	126078651	126892428	1242.78	0.0969031	rs1361964	1.63792e-05
3	ROBO2	852	10000	77089293	77699114	1432.62	0.0540946	rs17823689	2.00642e-05
3	PLCL2	178	100000	16926451	17132098	966.701	0.00101999	rs9844888	2.29985e-05
13	LINC00540	155	10000	22784423	22850659	338.915	0.0122988	rs76465489	2.55141e-05
4	KLF3-AS1	42	10000000	38614321	38666249	292.469	9.29e-05	rs7654470	2.66091e-05
15	SPATA8-AS1	30	100000	97315234	97326567	104.801	0.00362996	rs1393884	2.74534e-05
				American Pop subset
7	LOC101927914	78	10000000	157258924	157292410	365.734	0.0001386	rs6459788	6.64289e-06
6	FAM184A	136	10000000	119280993	119470358	664.945	0.0002388	rs6569038	6.74497e-06
8	CPQ	200	10000	97657454	98155731	393.684	0.049895	rs56064043	6.81887e-06
16	WWOX	2796	1000	78133309	79246564	3767.99	0.0689311	rs12596233	7.36853e-06
7	TNS3	401	1000	47314751	47621742	541.203	0.162837	rs334524	1.07683e-05
5	PDE4D	1450	1000	58264865	59783925	1562.85	0.365634	rs16889892	1.43098e-05
2	TMEM194B	32	10000000	191371618	191399468	276.936	2.07e-05	rs10171376	1.51029e-05
2	MFSD6	87	10000000	191273080	191367041	450.004	0.0008562	rs7594994	1.51029e-05
5	SPOCK1	585	100000	136310986	136835018	1885.83	0.00101999	rs11741632	1.76237e-05
11	CAPN5	73	100000	76777991	76837198	226.285	0.00604994	rs10899351	2.11374e-05
				African Pop subset
20	MACROD2	1971	1000	13976145	16033841	2233.32	0.218781	rs6105452	1.97e-08
1	SLC35F3	699	1000	234040678	234460262	893.334	0.140859	rs12759054	1.28e-06
7	LRRC61	53	100000	150020295	150035245	239.93	0.00346997	rs4395803	3.75e-06
11	CADM1	367	1000	115044344	115375241	498.879	0.133866	rs220839	5.25e-06
8	DLC1_2	438	1000	13162115	13372429	611.729	0.125874	rs116179838	6.6e-06
8	DLC1_1	958	1000	12940871	13372429	1147.81	0.20979	rs116179838	6.6e-06
11	SLC6A5	158	10000	20620945	20676610	311.585	0.0314968	rs77394600	7.99e-06
10	FGFR2	192	10000000	123237843	123357972	541.333	0.000496	rs2981435	1.12e-05
2	ABCA12	332	1000	215796265	216003151	324.067	0.414585	rs66780625	1.16e-05
7	ZBED6CL	10	100000	150026937	150029811	60.6875	0.00127999	rs3800781	1.17e-05
